# Supplementary material for: The Impact of Chlorine Disinfection of Hospital Wastewater on Clonal Similarity and ESBL-Production in Selected Bacteria of the Family Enterobacteriaceae
Source: Int J Environ Res Public Health. 2022 Oct 25;19(21):13868. doi: 10.3390/ijerph192113868 (PMC9655713; doi:10.3390/ijerph192113868)
Supplement: Supplementary file 1 [file ijerph-19-13868-s001.zip]

Archive with 1 entries (1 files):
- ijerph-1963730-supplementary-done.pdf
